# Supplementary material for: Housefly gut microbiomes as a reservoir and facilitator for the spread of antibiotic resistance
Source: ISME J. 2024 Jul 20;18(1):wrae128. doi: 10.1093/ismejo/wrae128 (PMC11456846; doi:10.1093/ismejo/wrae128)
Supplement: dataset_1_wrae128 [file dataset_1_wrae128.xlsx]

## Sheet: strain details
Supplementary dataset | Information on 85 Providencia stuartii strains used for phylogenic analysis in main Fig.3 including 84 Providencia stuartii strains downloaded from NCBI
(linked to Fig.3)
BioSample accession	Genome accession	Assembly name	Strain ID	Source	Disease	Region	Resistance genotypes
SAMD00185880	GCA_010320365.1	ASM1032036v1	BML2537	human	yes	Japan	aac,blaIMP,catA,qac(E),sul,tet,
SAMN12250817	GCA_010588105.1	ASM1058810v1	AS012498	human	yes	USA	aac,catA,sul,tet,
SAMN12250802	GCA_010589975.1	ASM1058997v1	AS012483	human	yes	USA	aac,ant,blaCTX-M,blaTEM,blaOXA,catA,mph(E),msr(E),qnr,sul,tet,
SAMN12250653	GCA_010597545.1	ASM1059754v1	AS012334	human	yes	USA	aac,catA,dfrA,tet,
SAMN14048635	GCA_010669105.1	ASM1066910v1	MF1/ATCC29914	wastewater from pig manure	no	China	aac,aadA,ant,catA,dfrA,Inu(G),mph(E),msr(E),qac(E),qnr,sul,tet,
SAMN03940593	GCA_001267785.1	ASM126778v1	INSRA21868	human	yes	Portugal	aac,blaCTX-M,blaNDM-1,catA,mph(E),msr(E),qac(E),sul,tet,
SAMEA104200685	GCA_900455285.1	56433_E01	NCTC12257	human	yes	UK	aac,blaTEM,catA,sul,tet,
SAMN14657166	GCA_012956045.1	ASM1295604v1	PS901	human	yes	Peru	aac,blaNDM-1,blaTEM,catA,dfrA,qac(E),qnr,sul,tet,
SAMN14838187	GCA_013166725.1	ASM1316672v1	Ps850	human	yes	Argentina	aac,ARR,blaCTX-M,blaTEM,catA,qac(E),sul,tet,
SAMN14838135	GCA_013166755.1	ASM1316675v1	Ps848	human	yes	Argentina	aac,blaNDM-1,blaTEM,catA,qac(E),sul,tet,
SAMN04158301	GCA_001463005.1	ASM146300v1	50655837	human	yes	Norway	aac,ant,blaCTX-M,blaNDM-1,blaOXA,catA,dfrA,mph(E),msr(E),qac(E),sul,tet,
SAMN00000020	GCA_000154865.1	ASM15486v1	ATCC 25827	human	no	USA	aac,catA,tet,
SAMN03996292	GCA_001558855.2	ASM155885v2	FDAARGOS_145	human	yes	USA	aac,catA,tet,
SAMN12220721	GCA_015739395.1	ASM1573939v1	PRV00013	human	no	USA	aac,catA,tet,
SAMN12220719	GCA_015739445.1	ASM1573944v1	PRV00011	human	no	USA	aac,catA,dfrA,tet,
SAMN10435855	GCA_015739495.1	ASM1573949v1	PRV00007	human	yes	USA	aac,catA,dfrA,tet,
SAMN10435853	GCA_015739525.1	ASM1573952v1	PRV00005	human	yes	USA	aac,tet,
SAMN10435851	GCA_015739565.1	ASM1573956v1	PRV00003	human	yes	USA	aac,ant,blaTEM,catA,qac(E),sul,tet,
SAMN10435852	GCA_015739585.1	ASM1573958v1	PRV00004	human	no	USA	aac,catA,sul,tet,
SAMN16357209	GCA_016128115.1	ASM1612811v1	FDAARGOS_1040	human	no	USA	aac,catA,sul,tet,
SAMN16357204	GCA_016623625.1	ASM1662362v1	FDAARGOS_1035	human	no	USA	aac,catA,sul,tet,
SAMN17965015	GCA_017152355.1	ASM1715235v1	PRV00021	human	yes	USA	aac,blaCTX-M,blaTEM,blaOXA,catA,qac(E),sul,tet,
SAMN17965016	GCA_017152365.1	ASM1715236v1	PRV00022	human	yes	USA	aac,blaCTX-M,blaTEM,blaOXA,catA,qac(E),sul,tet,
SAMN17965017	GCA_017152395.1	ASM1715239v1	PRV00023	human	no	USA	aac,catA,tet,
SAMN17965018	GCA_017152445.1	ASM1715244v1	PRV00024	human	no	USA	aac,catA,tet,
SAMN17965019	GCA_017153315.1	ASM1715331v1	PRV00025	human	yes	USA	aac,catA,dfrA,sul,tet,
SAMN18511047	GCA_018068225.1	ASM1806822v1	2020EL-00072	human	yes	USA	aac,aadA,blaIMP,catA,dfrA,sul,tet,
SAMN18510987	GCA_018069395.1	ASM1806939v1	2020EL-00004	human	yes	USA	aac,aadA,blaIMP,catA,qnr,tet,
SAMN17736026	GCA_018128385.1	ASM1812838v1	3347685	human	yes	Switzerland	aac,ant,blaCTX-M,blaTEM,blaOXA,catA,dfrA,mph(E),msr(E),qac(E),sul,tet,
SAMN05629093	GCA_001888205.1	ASM188820v1	BE2467	human	yes	USA	aac,catA,sul,tet,
SAMN20244338	GCA_019334265.1	ASM1933426v1	2021EL-01138	human	yes	USA	aac,blaCTX-M,blaTEM,blaOXA,catA,dfrA,sul,tet,
SAMN06159664	GCA_001968995.1	ASM196899v1	PS71	human	yes	Greece	aac,ant,blaTEM,catA,dfrA,mph(E),qac(E),sul,tet,
SAMN22215868	GCA_020531885.1	ASM2053188v1	2021EL-01179	human	yes	USA	aac,blaCTX-M,blaTEM,blaOXA,catA,dfrA,sul,tet,
SAMN06173307	GCA_002206175.2	ASM220617v2	FDAARGOS_294	human	no	USA	aac,catA,dfrA,qac(E),qnr,sul,tet,
SAMN28204728	GCA_023520575.1	ASM2352057v1	P14	human	yes	China	aac,ant,blaCTX-M,blaOXA,catA,dfrA,mph(E),qac(E),qnr,sul,tet,
SAMN29222022	GCA_024654725.1	ASM2465472v1	PS0001	human	no	Ghana	aac,catA,dfrA,qnr,sul,tet,
SAMN02604304	GCA_000259175.1	ASM25917v1	MRSN 2154	human	no	Afghanistan	aac,catA,tet,
SAMD00510775	GCA_026009095.1	ASM2600909v1	TUM3764	NA	no	Japan	aac,blaCTX-M,catA,
SAMD00510804	GCA_026009575.1	ASM2600957v1	TUM13241	NA	no	Japan	aac,blaCTX-M,catA,tet,
SAMD00510897	GCA_026011355.1	ASM2601135v1	TUM13246	NA	no	Japan	aac,blaCTX-M,blaTEM,catA,sul,tet,
SAMD00510912	GCA_026011655.1	ASM2601165v1	TUM13237	NA	no	Japan	catA,tet,
SAMD00510913	GCA_026011675.1	ASM2601167v1	TUM13238	NA	no	Japan	aac,catA,
SAMN31580407	GCA_026274345.1	ASM2627434v1	TX-2	animal	no	China	aac,catA,qnr,tet,
SAMN17039451	GCA_027286025.1	ASM2728602v1	2020CK-00448	human	yes	USA	aac,ant,blaTEM,dfrA,qac(E),sul,tet,
SAMN20674993	GCA_027286045.1	ASM2728604v1	2021CK-01196	human	no	USA	aac,aadA,blaIMP,blaTEM,catA,dfrA,sul,tet,
SAMN20960141	GCA_027286065.1	ASM2728606v1	2021CK-01296	human	yes	USA	aac,aadA,blaIMP,catA,dfrA,sul,tet,
SAMN07974484	GCA_002886955.1	ASM288695v1	YD789-2	human	no	USA	aac,catA,tet,
SAMN04014867	GCA_002947315.1	ASM294731v1	AR_0026	human	no	USA	aac,catA,tet,
SAMN06173304	GCA_002983665.1	ASM298366v1	FDAARGOS_291	human	yes	USA	aac,catA,dfrA,tet,
SAMN34139003	GCA_030005515.1	ASM3000551v1	prov-sta1	animal	no	China	aac,ant,catA,dfrA,Inu(G),mph(E),msr(E),qnr,sul,tet,
SAMN34998811	GCA_030223865.1	ASM3022386v1	UMB11141A	human	yes	USA	aac,catA,tet,
SAMN35719802	GCA_030481825.1	ASM3048182v1	D5720	human	yes	China	aac,ant,catA,dfrA,Inu(G),qac(E),sul,tet,
SAMN30951048	GCA_031921605.1	ASM3192160v1	361_19	human	no	Brazil	aac,blaNDM-1,catA,dfrA,qac(E),sul,tet,
SAMN30951047	GCA_031921625.1	ASM3192162v1	351_19	human	yes	Brazil	aac,blaNDM-1,catA,dfrA,qac(E),sul,tet,
SAMN30951046	GCA_031921645.1	ASM3192164v1	009_16	human	yes	Brazil	aac,blaCTX-M,blaNDM-1,blaTEM,blaOXA,catA,dfrA,Inu(G),mph(E),msr(E),qac(E),sul,tet,
SAMN34300589	GCA_032191795.1	ASM3219179v1	SHNIBPS63	human	yes	Bangladesh	aac,ant,blaNDM-1,catA,dfrA,mph(E),msr(E),qac(E),sul,tet,
SAMN34300468	GCA_032191815.1	ASM3219181v1	SHNIBPS71	human	yes	Bangladesh	aac,blaCTX-M,catA,dfrA,mph(E),msr(E),qac(E),qnr,sul,tet,
SAMN10252231	GCA_003688015.1	ASM368801v1	961029	NA	no	Germany	aac,catA,tet,
SAMN09272521	GCA_006517525.1	ASM651752v1	4595	human	yes	Brazil	aac,blaCTX-M,blaOXA,catA,dfrA,qnr,sul,tet,
SAMN02904571	GCA_000754345.1	ASM75434v1	ATCC 33672	human	no	USA	aac,catA,sul,tet,
SAMN02934542	GCA_000783455.2	ASM78345v2	FDAARGOS_87	human	yes	USA	aac,ant,catA,dfrA,qac(E),sul,tet,
SAMN11056360	GCA_008693805.1	ASM869380v1	FDAARGOS_645	human	no	USA	aac,ant,catA,qac(E),qnr,sul,tet,
SAMN13156007	GCA_009706215.1	ASM970621v1	wls1947	NA	no	Poland	aac,catA,tet,
SAMN13156005	GCA_009706235.1	ASM970623v1	wls1945	NA	no	Poland	aac,tet,
SAMN13156001	GCA_009706265.1	ASM970626v1	wls1941	NA	no	Poland	aac,catA,tet,
SAMN13155983	GCA_009706595.1	ASM970659v1	wls1915	NA	no	Poland	aac,catA,tet,
SAMN13155985	GCA_009706605.1	ASM970660v1	wls1918	NA	no	Poland	aac,catA,sul,tet,
SAMN13155981	GCA_009706655.1	ASM970665v1	wls1913	NA	no	Poland	aac,catA,tet,
SAMN37419322	GCA_031854165.1	BID_PS2	NIB002	human	yes	Bangladesh	aac,catA,qnr,sul,tet,
SAMN28698621	GCA_028477385.1	JAMPLT01-271	PROV271	human	yes	China	aac,ant,catA,dfrA,Inu(G),qac(E),sul,tet,
SAMN28698618	GCA_028477805.1	JAMPLW01-268	PROV268	human	yes	China	aac,catA,tet,
SAMN28698617	GCA_028477825.1	JAMPLX01-267	PROV267	human	yes	China	aac,catA,tet,
SAMN28698614	GCA_028477905.1	JAMPLZ01-264	PROV264	human	yes	China	aac,catA,dfrA,qnr,sul,tet,
SAMN28698613	GCA_028477885.1	JAMPMA01-263	PROV263	human	yes	China	aac,catA,dfrA,qnr,sul,tet,
SAMN28698612	GCA_028477925.1	JAMPMB01-262	PROV262	human	yes	China	aac,catA,dfrA,sul,tet,
SAMN28698611	GCA_028477945.1	JAMPMC01-261	PROV261	human	yes	China	aac,catA,dfrA,qac(E),sul,tet,
SAMN28698603	GCA_028478105.1	JAMPMK01-250	PROV250	human	yes	China	aac,blaTEM,catA,mph(E),msr(E),qac(E),qnr,sul,tet,
SAMN28698552	GCA_028480065.1	JAMPOG01-189	PROV189	human	yes	China	aac,catA,qnr,tet,
SAMN28698551	GCA_028480005.1	JAMPOH01-187	PROV187	human	yes	China	aac,ant,catA,dfrA,Inu(G),mph(E),msr(E),qac(E),qnr,sul,tet,
SAMN28698495	GCA_028482365.1	JAMPQI01-122	PROV122	human	yes	China	aac,catA,tet,
SAMN28698494	GCA_028482395.1	JAMPQJ01-121	PROV121	human	yes	China	aac,catA,tet,
SAMN28698493	GCA_028482385.1	JAMPQK01-120	PROV120	human	yes	China	aac,catA,dfrA,sul,tet,
SAMN28698492	GCA_028482435.1	JAMPQL01-119	PROV119	human	yes	China	aac,ant,catA,dfrA,qac(E),sul,tet,
SAMEA5850810	GCA_902373775.1	MGYG-HGUT-01307	MGYG-HGUT-01307	human	no	EMBL-EBI	aac,catA,tet,
SAMN40613298	JBBMWE000000000	PROVf1	PROVf1	Musca domestica	no	China (from this study)	aac(2')-Ia, aph(3'')-Ib, aph(6)-Id, catA3, floR, lnu(G), mcr-8, sul2, tet(A), tet(B)
SAMN40613307	JBBMWN000000000	PROVf10	PROVf10	Musca domestica	no	China (from this study)	aac(2')-Ia, aph(3'')-Ib, aph(6)-Id, catA3, floR, lnu(G), mcr-8, sul2, tet(A), tet(B)
SAMN40613308	JBBMWO000000000	PROVf11	PROVf11	Musca domestica	no	China (from this study)	aac(2')-Ia, aac(3)-IV, aadA2, aph(3'')-Ib, aph(3')-Ia, aph(4)-Ia, aph(6)-Id, catA3, dfrA12, floR, lnu(F), lnu(G), mcr-8, qacE, sul1, sul2, tet(A), tet(B)
SAMN40613299	JBBMWF000000000	PROVf2	PROVf2	Musca domestica	no	China (from this study)	aac(2')-Ia, aph(3'')-Ib, aph(6)-Id, catA3, floR, lnu(G), mcr-8, sul2, tet(A), tet(B)
SAMN40613300	JBBMWG000000000	PROVf3	PROVf3	Musca domestica	no	China (from this study)	aac(2')-Ia, aph(3'')-Ib, aph(6)-Id, catA3, floR, lnu(G), mcr-8, sul2, tet(A), tet(B)
SAMN40613301	JBBMWH000000000	PROVf4	PROVf4	Musca domestica	no	China (from this study)	aac(2')-Ia, aph(3'')-Ib, aph(6)-Id, catA3, floR, lnu(G), mcr-8, sul2, tet(A), tet(B)
SAMN40613302	JBBMWI000000000	PROVf5	PROVf5	Musca domestica	no	China (from this study)	aac(2')-Ia, aph(3'')-Ib, aph(6)-Id, catA3, floR, lnu(G), mcr-8, sul2, tet(A), tet(B)
SAMN40613303	JBBMWJ000000000	PROVf6	PROVf6	Musca domestica	no	China (from this study)	aac(2')-Ia, aph(3'')-Ib, aph(6)-Id, catA3, floR, lnu(G), mcr-8, sul2, tet(A), tet(B)
SAMN40613304	JBBMWK000000000	PROVf7	PROVf7	Musca domestica	no	China (from this study)	aac(2')-Ia, aph(3'')-Ib, aph(6)-Id, catA3, floR, lnu(G), mcr-8, sul2, tet(A), tet(B)
SAMN40613305	JBBMWL000000000	PROVf8	PROVf8	Musca domestica	no	China (from this study)	aac(2')-Ia, aph(3'')-Ib, aph(6)-Id, catA3, floR, lnu(G), mcr-8, sul2, tet(A), tet(B)
SAMN40613306	JBBMWM000000000	PROVf9	PROVf9	Musca domestica	no	China (from this study)	aac(2')-Ia, aph(3'')-Ib, aph(6)-Id, catA3, floR, lnu(G), mcr-8, sul2, tet(A), tet(B)
